# Supplementary material for: Reversing the Irreversible: miRNA-Targeting Mesyl Phosphoramidate Oligonucleotides Restore Sensitivity to Cisplatin and Doxorubicin of KB-8-5 Epidermoid Carcinoma Cells
Source: Biomedicines. 2025 Dec 18;13(12):3118. doi: 10.3390/biomedicines13123118 (PMC12730878; doi:10.3390/biomedicines13123118)
Supplement: Supplementary file 1 [file biomedicines-13-03118-s001.zip]

Archive with 1 entries (1 files):
- biomedicines-4023296-supplementary.pdf
